# Supplementary material for: The Effectiveness of Different Concepts of Bracing in Adolescent Idiopathic Scoliosis (AIS): A Systematic Review and Meta-Analysis
Source: J Clin Med. 2021 May 15;10(10):2145. doi: 10.3390/jcm10102145 (PMC8156678; doi:10.3390/jcm10102145)
Supplement: Supplementary file 1 [file jcm-10-02145-s001.zip]

Archive with 1 entries (1 files):
- jcm-1233145-supplementary.pdf
